# Supplementary material for: Neuronal let-7b-5p acts through the Hippo-YAP pathway in neonatal encephalopathy
Source: Commun Biol. 2021 Sep 30;4:1143. doi: 10.1038/s42003-021-02672-3 (PMC8484486; doi:10.1038/s42003-021-02672-3)
Supplement: Supplementary file 4 — Supplementary Data 1 [file 42003_2021_2672_MOESM4_ESM.xlsx]

## Sheet: Control miR
Control miR
miR 454_3p	Day 1
	Cooled babies with favourable outcome	Cooled babies with unfavourable outcome	Babis with mild HIE
	32.2137	30.5739	32.5115
	33.6544	32.1335	32.8941
	34.4228	30.8879	31.5473
	31.7976	30.4888	31.7102
	31.6925	30.7175	30.8984
	31.4202	31.0674	31.7891
	30.8543	30.9379	29.0493
	29.8263	30.3255	31.7629
	32.2866	30.3547	30.572
	31.8281	31.3139	30.572
	31.9392	31.5727	33.591
	29.5636	30.6074	29.8161
	31.1721	32.4418	30.1024
	31.864	31.24	31.416
	30.9467	31.6977	30.8026
	29.0681	30.7048	31.4385
	33.9117	31.4525	34.9363
	33.4786	32.4284	32.7364
	31.7709	30.247	32.147
	31.3384	29.8755	32.1075
	30.549	30.6766
	31.5049	31.3189
	30.5548	30.773
	32.4046	30.8556
temporal
miR 454_3p
	Cooled babies with favourable outcome				Cooled babies with unfavourable outcome
	S1 - Day 1	S2 - Day 2-3	S3 -Day 5		S1 - Day 1	S2 - Day 2-3	S3 -Day 5
	32.2137	31.911	31.8492		30.5739	31.8769	33.1313
	33.6544	31.2349	30.8586		32.1335	32.2727	33.1391
	34.4228	34.2721	35.2845		30.8879	32.1896	32.1779
	31.7976	31.4821	31.9297		30.4888	32.9135	32.6182
	31.6925	32.5674	32.5672		30.7175	32.2342	33.1335
	31.4202	31.2779	31.4059		31.0674	32.8809	32.1457
	30.8543	31.4706	30.9336		30.9379	31.6264	32.119
	29.8263	32.0577	34.0421		30.3255	33.9028	30.8121
	32.2866	33.5479	34.4306		30.3547	32.6103	32.6276
	31.8281	30.546	32.9569		31.3139	31.4756	31.3724
	31.9392	31.9661	32.9092		31.5727	31.565	31.7838
	29.5636	30.3237	30.6999		30.6074	30.9588	30.9155
	31.1721	31.5519	32.9377		32.4418	32.8275	33.8502
	31.864	31.5943	31.8727		31.24	31.3754	31.939
	30.9467	32.3911	30.7024		31.6977	31.9585	32.166
	29.0681	29.1088	29.6595		30.7048	30.5424	32.8372
	33.9117	28.148	28.5283		31.4525	31.4245	31.8084
	33.4786	33.8983	35.5009		32.4284	33.5693	33.9965
	31.7709	31.8327	31.9056		30.247	34.8147	33.0918
	31.3384	32.9133	32.8261		29.8755	31.5407	33.7585
	30.549	30.8275	30.9153		30.6766	34.4948	32.0784
	31.5049	31.9382	31.6663		31.3189	31.7966	32.2891
	30.5548	32.6179	33.4671		30.773	35.6816	31.2761
	32.4046	34.1549	35.4332		30.8556	33.1063	32.7998

## Sheet: Candidate miR
Day 1 data - S1 sample
babies	Let7b_3p	2 to the power of delta delta CT		Let7b_5p	2 to the power of delta delta CT		miR_3200_3p	2 to the power of delta delta CT
	Day 1	daY 1		Day 1	daY 1		Day 1	daY 1
RL8		3.76702			4.51443			0.678678
RL9		49.584			1.0066			2.16697
RL11		0.147376			1.56			6.188
RL19		12.7987			2.6234			3.1446
					0.0700926
RL26		7.14268			3.84771			2.697
RL41		2.306			1.56671			0.0901414
RL42		0.67671			1.56			1.17007
HM4		3.43343			0.509919			0.45686
HM5		1.54583			1.56			6.54878
AS13		2.55216			1.56
HM14		5.53337			2.59192
SU9		1.35491			3.12873
SU10		2.00748			0.0781798
AS11		2.3363			0.419512
RL37		0.994812			2.65188
RL22		20.0948			1.0794			1.23846
RL25		24.3995			3.02159			2.58463
RL28		2.10525			0.432834			0.746499
RL12		0.455128			2.3829			2.79798
RL16		1.78647			2.47607			0.653978
RL34		1.36829			4.20412			1.18249
RL51		1.10271			31.4736			7.35758
HH11		1.69328			1.80626			2.51154
AS6		0.729605			1.93584			0.863901
AS14		1.43695			3.41669
AS17		1.36548			0.845447
AS18		2.64521			1.67132
RL10		13.9731			17.5371
RL33		0.880644			5.61089
RL31		1.61798			3.91973
RL5		3.3459			1.50417			1.63082
RL6		6.57387			0.148365			0.627565
RL7		57.418			1.03911			1.35713
NN1		28.1833			5.17985			1.78584
RL3		0.334521			1.14535
RL4		0.246143			1.78894
RL17		0.290102			1.17954
RL20		0.182158			0.194283			0.403157
RL21		0.32152			0.428912
RL30		0.307404			2.17794
HM2		1.91614			3.59129
HM7		0.147288			0.163989
NN2		0.399464			1.41466
NN3		1.20509			0.956372
NN4		0.480846			2.38206
Temporal data - S1, S2 and S3
babies	Let7b_3p	2 to the power of delta delta CT		2 to the power of delta delta CT		2 to the power of delta delta CT		Let7b_5p	2 to the power of delta delta CT		2 to the power of delta delta CT		2 to the power of delta delta CT		miR_3200_3p	2 to the power of delta delta CT		2 to the power of delta delta CT		2 to the power of delta delta CT
		Day 1		Day 3		Day 5			Day 1		Day 3		Day 5			Day 1		Day 3		Day 5
RL8		1.43886		1.19683		1.36287			3.22807		5.89133		13.8714			0.47599		0.843794		0.968069
RL9		18.9393		0.141832		0.204477			0.719774		1.75287		1.65314			1.5198		0.270925		0.389721
RL11		0.0562922		0.192638		0.97715			1.11549		0.643969		0.843779			4.33995		0.831121		1.60283
RL19		4.88865		3.79184		6.34146			1.87588		1.89154		2.6342			2.20547		1.83012		2.25047
RL26		2.72824		4.83109		0.0833554			2.75133		1.73575		0.0452578			1.89154		1.58239		0.470451
RL41		0.880806		2.24055		1.60659			1.12028		0.9605		1.3097			0.0632206		0.544115		0.743329
RL42		0.258478		5.54659		3.37782			1.11549		0.643968		0.84378			0.820625		0.808157		0.774618
HM4		1.31145		3.59476		4.70788			0.364621		0.56308		0.492036			0.320418		1.02323		0.477055
HM5		0.59045		1.31314		3.90932			1.11549		0.643969		0.843779			4.59298		4.03923		5.68626
AS13		0.974831		0.429302		1.93715			1.11549		0.643968		0.84378
HM14		2.11354		1.12669		1.2986			1.85337		1.74793		1.76033
SU9		0.517527		0.364994		0.560881			2.23722		3.17039		3.32236
SU10		0.766783		0.467669		0.514445			0.0559029		0.0973466		0.255465
AS11		0.892382		0.723514		0.564363			0.299975		0.294594		0.300826
RL37		0.379982		0.476382		0.169802			1.89624		1.99538		2.49146
RL22		7.67549		5.99352		17.1581			0.771834		0.403885		0.545324			0.868594		0.547249		1.05591
RL25		9.31972		7.2352		10.502			2.16061		1.94164		2.7283			1.81273		0.662097		0.974849
RL28		0.804127		2.04973		1.32755			0.309501		0.320705		0.286831			0.523556		0.296815		0.510932
RL12		0.173842		3.55063		2.34148			1.70391		0.85763		2.3488			1.96236		2.23081		2.83256
RL16		0.682366		4.16238		5.05326			1.77053		1.25341		0.960666			0.458667		0.362656		0.278857
RL34		0.522637		5.04987		2.00931			3.00618		0.786624		3.54844			0.82934		0.577425		0.754824
RL51		0.421195		0.296626		0.341371			22.5054		29.9472		42.2618			5.16023		4.90631		4.76958
HH11		0.646771		39.4098		0.0213225			1.29158		0.720537		0.258331			1.76147		1.80558		0.559178
AS6		0.278682		1.74994		6.76178			1.38424		1.53636		1.92999			0.605896		0.514288		0.579057
AS14		0.548863		0.446205		0.314019			2.44312		2.8288		2.38593			1		1		1
AS17		0.521562		0.407		0.831073			0.604542		0.739488		1.11423			1		1		1
AS18		1.01037		0.335		0.294565			1.19509		1.6318		1.7435			1		1		1
RL10		5.3372		4.30438		1.01615			12.54		10.1916		0.728764			1		1		1
RL33		0.336374		0.195106		0.49122			4.0121		4.06416		4.64699			1		1		1
RL31		0.61801		0.545582		0.418648			2.80283		1.87271		2.28176			1		1		1
