# Supplementary material for: Neuronal let-7b-5p acts through the Hippo-YAP pathway in neonatal encephalopathy
Source: Commun Biol. 2021 Sep 30;4:1143. doi: 10.1038/s42003-021-02672-3 (PMC8484486; doi:10.1038/s42003-021-02672-3)
Supplement: Supplementary file 5 — Supplementary Data 2 [file 42003_2021_2672_MOESM5_ESM.xlsx]

## Sheet: Cell cultures
Cell Cultures - Cleaved caspase-3 expression
	Control		Gluose deprived
	53.1		77.1857
	54.785		76.8526
	51.6952		79.2286
	54.7476		85.7333
Cell Cultures - Let-7b-5p
	Total Let-7b-5p expression				Neuronal Let-7b-5p expression				Neuronal let-7b-5p +ve cell count
	Control		Gluose deprived		Control		Gluose deprived		Control		Gluose deprived
	AREA		AREA		% Area		% Area
	177506		40078.7		51.6906		8.21346		99.8411		55.0909
	121444		53466		47.2937		13.3417		100		86.3571
	112430		58824.5		50.3575		11.225		100		87.7229
	111970		69973.7		53.7833		12.1536		100		90.5959
Cell Cultures - YAP expression
	Neurona-Nuclear YAP expression ratio				Nuclear YAP expression				Neuronal YAP expression
	Control		Gluose deprived		Control		Gluose deprived		Control		Gluose deprived
					% Area		% Area		% Area		% Area
	1.18028		2.19288		34.513		19.9148		40.735		46.8333
	1.65383		2.47173		27.3786		18.9476		45.2794		48.7429
	1.78861		2.5153		26.1952		19.3786		46.8529		54.4903
	1.43738		2.38057		26.9136		22.8897		38.685		47.4188
	1.48308		2.03952		28.724		23.25		42.6		53.032
	1.46195		2.31834		31.8125		22.875		46.5083
	1.52776				28.452				43.4679
	1.68324				29.1848				49.125
	2.14581				25.576				44.18
	1.58984				27.7889
	2.07283				26.5125
	2.06609				27.5679
