# Supplementary material for: Neuronal let-7b-5p acts through the Hippo-YAP pathway in neonatal encephalopathy
Source: Commun Biol. 2021 Sep 30;4:1143. doi: 10.1038/s42003-021-02672-3 (PMC8484486; doi:10.1038/s42003-021-02672-3)
Supplement: Supplementary file 6 — Supplementary Data 3 [file 42003_2021_2672_MOESM6_ESM.xlsx]

## Sheet: Pups Data
LET-7B-5p Peripheral blood - DBS					LET-7B-3p Peripheral blood - DBS
2 to the power of delta delta CT					2 to the power of delta delta CT
Control pups	HI pups	IUI pups			Control pups	HI pups	IUI pups
1.51441	1.2368	0.661915			1.01202	1.93956	0.20251
0.871328	0.12657	0.396111			0.263297	0.788834	0.307663
0.760017	1.34818	0.254826			2.47841	1.93811	1.29816
0.997131	0.894802	0.086379			1.51422	2.90705	0.0499781
		0.220026					1.52012
		0.0871222					7.97334
Cerebral Cortex - Let-7b-5p
	LEFT	RIGHT	merged
CONTROL pups	HI - Ipsilateral pups	HI - Contralateral pups	IUI pups
100	75.7903	79.5651	86.984
100	69.2149	74.6919	68.8356
100	73.4894	78.2057	58.867
100	62.6983	68.6324	70.7885
100	68.2198	68.926
Cerebral Cortex - Cleaved Caspase-3 Expression					Caspase-3 positive NeuN Cell count
Control Pups	HI -Ipsilateral pups	HI - Contralateral pups	IUI pups		Control Pups	HI -Ipsilateral pups	HI - Contralateral pups	IUI pups
% Area	% Area	% Area	% Area
34.9644	46.4968	52.7783	43.4312		24.1562	28.5425	29.4222	31.5938
32.7973	46.125	57.6538	45.3596		27.8661	31.2312	30.3729	35.5914
19.8986	45.0513	45.3281	41.0625		20.125	21.7875	19.0938	23.5938
32.8656			37.9323		29.9			29.9167
39.5498			42.3808		27.5232			33.4375
19.775			44.0014		15.5556			24.1944
Cerebral Cortex - YAP expression
Neurona-Nuclear YAP expression ratio					Neuronal YAP expression					Nuclear YAP expression
Control Pups	HI -Ipsilateral pups	HI - Contralateral pups	IUI pups		Control Pups	HI -Ipsilateral pups	HI - Contralateral pups	IUI pups		Control Pups	HI -Ipsilateral pups	HI - Contralateral pups	IUI pups
0.760089	0.894893	1.02603	0.919855		26.1985	35.0636	35.4382	41.245		35.0912	40	35.34	45.3283
0.759376	0.924528	0.904266	0.968466		24.0535	47.4578	46.2388	37.5644		32.0256	52.4078	51.4239	39.2593
0.75596	0.939464	1.09073	0.950089		27.0393	38.9854	36.6663	37.4271		37.3304	42.9915	35.3175	39.9312
0.688145			0.921065		24.5172			47.2375		35.8047			51.8696
0.682933			0.99078		28.0111			35.3703		43.1222			36.3453
0.805546			0.952868		24.996			30.7268		32.51			32.8625
